# Supplementary material for: De Novo Missense Mutations in TNNC1 and TNNI3 Causing Severe Infantile Cardiomyopathy Affect Myofilament Structure and Function and Are Modulated by Troponin Targeting Agents
Source: Int J Mol Sci. 2021 Sep 6;22(17):9625. doi: 10.3390/ijms22179625 (PMC8431798; doi:10.3390/ijms22179625)
Supplement: Supplementary file 1 [file ijms-22-09625-s001.zip]

Archive with 1 entries (1 files):
- ijms-1347646-supplementary.pdf
